# Supplementary material for: Involvement of FSP1-CoQ10-NADH and GSH-GPx-4 pathways in retinal pigment epithelium ferroptosis
Source: Cell Death Dis. 2022 May 18;13(5):468. doi: 10.1038/s41419-022-04924-4 (PMC9117320; doi:10.1038/s41419-022-04924-4)
Supplement: Supplementary file 7 — Supplementary material [file 41419_2022_4924_MOESM7_ESM.xlsx]

## Sheet: Figure 2
	Full-length gel data of Figure 2
	J
	L

## Sheet: Figure 6
Full-length gel data of Figure 6
B

## Sheet: Figure S2
Full-length gel data of Figure S2
		L
		M
		N
